# Supplementary material for: Tracing anti-cancer and cancer-promoting actions of all-trans retinoic acid in breast cancer to a RARa epigenetic mechanism of mammary epithelial cell fate
Source: Oncotarget. 2016 Nov 22;7(52):87064–80. doi: 10.18632/oncotarget.13500 (PMC5349971; doi:10.18632/oncotarget.13500)
Supplement: Supplementary file 2 [file oncotarget-07-87064-s002.xlsx]

## Sheet: Table S1
Table S1. RARA-target genes differentially regulated in T47D-403 vs. T47D-Ctrl in in the presence of 'physiological' or high 'supraphysiological' (10E-6 M) RA
Gene Symbol	Mean-centered gene expression levels				p-value		GC box	RARE	Described RARA-binding*	Described RAR-target**
	T47D-Ctrl 'physio' RA	T47D-Ctrl 'supra' RA	T47D-DNC8 'physio' RA	T47D-DNC8 'supra' RA	T47D-Ctrl 'supra' RA vs. T47D-Ctrl 'physio' RA	T47D-DNC8 'supra' RA vs. T47D-Ctrl 'supra' RA
ABCA4	0.734801	2.08338	0.15322	1.0286	0.00916016	0.0490108	NO	YES	YES
ADH1C	0.172353	3.23905	0.112086	0.476506	<0.001	0.00704484	NO	YES*	NO	YES
ANG	0.437823	2.4354	0.207646	0.919127	<0.001	<0.001	NO	YES	YES
ARHGDIB	1.04303	2.37917	0.145336	0.432472	0.0304396	0.00138809	NO	YES	YES
CBLB	0.660686	2.12006	0.584046	0.635204	<0.001	<0.001	YES	NO	YES
CEACAM6	0.584982	1.68698	1.07246	0.655576	0.00634535	0.0106306	YES	YES	YES
CTSS	0.929242	2.36375	0.248069	0.458934	0.0246167	0.00119614	NO	NO	YES
CYP26A1	0.0371056	3.91316	0.00649941	0.0432346	<0.001	0.05	YES	YES	YES
CYP26B1	0.0745567	3.57043	0.106942	0.248069	<0.001	<0.001	NO	NO	YES
FAM13A1	0.61389	2.11192	0.444686	0.8295	0.00182488	0.00862851	YES	YES	YES
FAM174B	0.621168	2.10615	0.340627	0.932058	<0.001	<0.001	YES	NO	YES
GDF15	0.837071	2.44956	0.228206	0.485169	0.0211983	0.0015839	YES	YES	YES
GPRC5A	0.732954	2.09359	0.500971	0.672489	0.0169083	0.00614213	YES	NO	YES
GULP1	0.649645	2.09518	0.401129	0.854045	<0.001	0.0109658	YES	NO	YES
HSD17B1	0.801744	2.45721	0.221267	0.519775	0.00519375	<0.001	YES	YES	NO	YES
IFI44	0.80846	1.6329	0.738943	0.819693	0.0100753	0.00995122	NO	NO	YES
IGF2BP2	0.222968	0.778748	1.37074	1.62754	0.00101777	0.0213495	YES	NO	YES
IGFBP6	0.446178	2.06027	0.531126	0.96243	<0.001	0.0260327	YES	YES	YES
KRT15	0.535805	2.41229	0.376652	0.675251	<0.001	<0.001	NO	NO	YES
LAMC1	0.696123	1.99637	0.42264	0.884868	0.00215744	0.00384491	YES	NO	YES
LBH	0.729508	2.19977	0.307188	0.76353	0.0437232	0.0469993	YES	NO	YES
LIMA1	0.872326	1.84528	0.443051	0.839346	0.00772289	0.00625375	YES	NO	YES
LMCD1	0.807705	2.21369	0.330444	0.648165	<0.001	<0.001	NO	NO	YES
LXN	0.752896	2.40641	0.455409	0.385283	0.00217292	<0.001	YES	NO	YES
MYRIP	0.185305	0.423585	2.40587	0.985243	0.00197412	0.0018197	YES	NO	YES
NCF2	0.502407	2.99485	0.237297	0.265448	<0.001	<0.001	NO	NO	YES
NOD2	0.112689	0.607627	1.18996	2.08972	0.00731696	0.0333449	YES	NO	YES
NR6A1	0.717257	2.09608	0.413982	0.772677	0.0440413	0.0327383	YES	NO	YES
PALM2-AKAP2	0.535286	1.91808	0.829955	0.716674	0.00460195	0.0138373	YES	NO	YES
PAPSS2	0.800061	1.82697	0.828625	0.544342	0.0259759	0.0185215	YES	NO	YES
PDE4DIP	0.724555	2.58768	0.0835726	0.604192	0.00771865	0.0169751	NO	YES	YES
PYGL	0.606347	2.14186	0.34213	0.90966	<0.001	0.00795583	YES	YES	YES
RARB	0.488416	2.49559	0.448586	0.567403	<0.001	<0.001	YES	YES	YES	YES
RARG	0.754717	1.81132	0.566038	0.867925	< 0.05	< 0.05	YES	YES	YES	YES
RARRES1	0.34193	3.18856	0.0499234	0.419589	0.00565072	0.003684	YES	YES*	YES
RARRES3	0.432391	2.46682	0.207566	0.893218	<0.001	0.00435845	NO	YES	NO	YES
RBPMS	0.638361	2.1913	0.30675	0.863585	<0.001	0.0032894	YES	NO	YES
RNASE4	0.414171	2.56937	0.184427	0.832029	<0.001	0.00609247	YES	NO	YES
RRBP1	0.386227	1.59988	1.07915	0.934741	<0.001	0.0159293	YES	NO	YES
SELL	0.691174	1.81574	0.618567	0.874523	0.00100003	0.00520586	NO	NO	YES
SERPINA3	0.109104	3.18145	0.107608	0.601842	<0.001	0.000979812	YES	YES	YES
SLC31A2	0.543988	2.32098	0.326235	0.808797	<0.001	0.00158097	YES	NO	YES
SLC4A8	0.658243	1.89789	0.472988	0.970882	0.00293561	0.0227425	YES	NO	YES
SMPD3	0.329836	2.53809	0.270393	0.861685	< 0.05	< 0.05	YES	NO	YES
SOX9	0.65879	2.20012	0.309483	0.831603	0.00579498	0.0217521	YES	NO	YES
SULF1	0.693347	2.7396	0.315054	0.251998	<0.001	<0.001	NO	NO	YES
TGFBI	0.179344	2.73281	0.286821	0.801026	<0.001	<0.001	YES	NO	YES
TGFBR2	0.0676796	3.72928	0.0697514	0.133287	< 0.05	< 0.05	YES	NO	YES	YES
TPM4	0.845805	2.53757	0.162604	0.454024	0.0428596	0.00572621	YES	NO	YES
VCX2	0.267291	0.521196	1.41736	1.79415	0.0140177	<0.001	NO	NO	YES
ZNF710	0.801533	1.85841	0.567969	0.772088	0.00807418	0.00464692	YES	NO	YES
* Based on Hua et al., Cell, 2009, PMID: 19563758
** Balmer and Blomhoff, J Lipid Res., 2002, PMID: 12401878
