# Supplementary material for: Tracing anti-cancer and cancer-promoting actions of all-trans retinoic acid in breast cancer to a RARa epigenetic mechanism of mammary epithelial cell fate
Source: Oncotarget. 2016 Nov 22;7(52):87064–80. doi: 10.18632/oncotarget.13500 (PMC5349971; doi:10.18632/oncotarget.13500)
Supplement: Supplementary file 3 [file oncotarget-07-87064-s003.xlsx]

## Sheet: Table S2
Table S2. RARA-target genes* differentially modulated during 3D HME1-Ctrl and HME1-403 morphogenesis
		Log2(Fold change)
locus	gene	HME1-Ctrl 1day vs HME1-Ctrl 2D	HME1-Ctrl 3day vs HME1-Ctrl 2D	HME1-Ctrl 6day vs HME1-Ctrl 2D	HME1-Ctrl 9day vs HME1-Ctrl 2D		HME1-403 vs HME1-Ctrl 1day	HME1-403 vs HME1-Ctrl 3day	HME1-403 vs HME1-Ctrl 6day	HME1-403 vs HME1-Ctrl 9day
chr11:111779349-111782473	CRYAB	2.27047	2.59388	1.41598	5.17358		-0.767136	-1.18114	-0.369123	1.4827
chr10:101542416-101612412	ABCC2	2.40646	2.94522	2.85592	2.2508		1.04936	0.550174	-0.19806	1.69372
chr1:153362506-153363664	S100A8	1.25118	1.22551	2.76204	2.77654		-2.94122	-4.01962	-4.15462	-4.34323
chrX:43514154-43606071	MAOA	1.24468	1.41856	1.48562	3.46939		-1.25669	-1.31661	-0.00939325	-0.596552
chr20:30193085-30209720	ID1	2.92568	2.07609	0.951784	0.889397		-0.192956	0.129731	-1.06167	-1.32064
chr22:32908539-33454377	TIMP3	0.871457	1.16883	0.797964	2.84007		-1.92304	-2.5401	-1.73019	-1.79079
chr13:73633141-73651680	KLF5	1.03295	0.837891	1.52247	2.12375		-0.0297604	0.234957	-1.50414	-2.12898
chr6:31783290-31785721	HSPA1A	1.73983	1.56381	1.70552	0.41111		-1.34972	-1.51676	-1.27232	-1.34391
chr11:102188180-102210135	BIRC3	0.903332	0.768552	0.663401	2.6503		1.74856	1.3781	1.16524	0.529734
chr15:63615729-63674075	CA12	0.856187	0.662177	1.29223	1.72661		1.36599	1.07647	0.0866088	0.648362
chr8:109213971-109260959	EIF3E	0.355363	0.891585	0.928939	2.02958		0.101468	-0.980408	-2.08376	-0.432301
chr3:195283752-195311076	APOD	0.381784	0.419396	0.523429	2.75386		-2.48178	-1.68063	0.146571	-1.52577
chr12:15034114-15038853	MGP	0.95086	1.55915	0.2848	0.567804		-5	-5		-4.44192
chr9:33252469-33264759	BAG1	0.724785	0.713358	0.587989	0.573012		0.366017	0.00434894	0.158716	1.46203
chr12:93771700-93797024	NUDT4	0.417693	0.0910764	0.549529	1.41984		-0.193662	-0.581775	-0.62804	-1.34157
chr19:11406823-11450344	RAB3D	0.185947	0.326225	0.355316	1.30783		-0.815829	-0.393045	0.21948	0.0874228
chr1:113162074-113214241	CAPZA1	0.699915	0.346758	0.820988	0.182275		-0.328853	-0.505621	-2.67101	-1.23821
chr10:81914879-81965328	ANXA11	0.772471	0.571399	0.152452	0.497039		-1.5717	-1.52551	-0.208391	-0.450678
chr2:191833761-191878976	STAT1	0.29107	0.21326	0.720778	0.437389		-0.439966	-0.529031	-1.95503	-1.46002
chr9:35681989-35690053	TPM2	0.0659285	0.454156	0.232765	0.606273		-2.58254	-2.21563	-2.39822	-2.05832
chr2:105977264-106055230	FHL2	0.0765919	0.0639525	0.275567	0.33426		-1.12582	-0.992224	-0.815205	-0.515607
chr7:16832219-16844757	AGR2	-0.844602	0.659466	1.96405	3.55956		2.28745	0.993259	-0.846457	0.85303
chr18:61554938-61571124	SERPINB2	2.40499	1.56267	0.335458	-0.0386518		3.81956	3.49934	3.31763	4.95637
chr16:69743303-69760533	NQO1	1.82805	1.38451	0.812857	-0.428956		-0.259818	-0.753005	-1.56753	-1.12111
chr12:53604349-53626040	RARG	1.13316	0.62617	-0.286134	1.86102		0.0309146	-0.903517	0.846733	-2.15181
chr20:57570232-57582309	CTSZ	1.43622	1.14269	-0.634788	0.558599		-1.17015	-1.57712	1.59914	-1.55388
chrX:2822010-2847416	ARSD	0.714484	0.656913	-0.325318	0.516845		-4.23199	-2.56419		-2.72798
chr7:92234234-92465941	CDK6	0.0918452	0.602887	0.860084	-0.0587135		0.86749	0.128475	-1.09697	0.0895148
chr1:151020258-151040973	MLLT11	1.27039	0.327585	0.249342	-0.492391		-2.36582	-2.52869	-0.742406	-2.2766
chr7:107564245-107643804	LAMB1	0.0839329	0.225917	-0.155943	1.19434		-0.0998733	-0.298214	-1.10493	-1.16703
chr3:40498782-40515649	RPL14	0.00138445	-0.0108403	0.147011	0.911075		0.47286	0.612794	1.0739	0.9406
chr8:27454433-27472328	CLU	0.461295	0.146461	-0.464616	0.726398		-0.275255	-1.23249	0.758467	1.81994
chr3:57557087-57583215	ARF4	0.476027	0.111855	0.244165	-0.0915218		-0.145346	-0.148649	-1.69547	-1.22129
chr9:21994789-22121093	CDKN2B	0.35339	-0.208386	0.0620702	0.408928		-4.23339	-4.47804	-3.46061	-5.87006
chr8:27168998-27316908	PTK2B	0.801319	0.0990144	-0.687401	0.365811		-0.881696	-0.102815	1.08668	-0.100956
chr6:139693391-139695787	CITED2	0.105929	0.445645	-0.786246	0.718853		-0.722326	0.60233	2.2251	2.82252
chr3:48894355-48936426	SLC25A20	0.153567	0.369891	0.224449	-0.969006		0.426281	-1.99872	-5	-1.65244
chr12:93802087-93836026	UBE2N	0.0712834	0.0347733	0.443221	-1.14158		-0.220475	-0.560625	-1.43491	-1.46046
chr16:89627053-89633237	RPL13	-0.0979783	3.81306	-0.00350017	1.64019		0.184849	-3.50007	1.10678	-0.0700479
chr1:155158299-155162706	MUC1	1.38759	-0.0651422	-0.151199	1.82272		-2.16549	0.323422	3.28354	0.0266957
chr10:112631552-112679124	PDCD4	-0.911657	-0.00565872	1.00455	1.4586		1.42522	1.12461	-0.124001	1.10808
chr9:130209950-130213711	RPL12	-0.0778568	-0.0707507	0.144829	1.33542		0.248234	0.831263	1.49587	1.37428
chr11:107661716-107729914	SLC35F2	0.244037	-0.110727	0.647408	-0.0775276		0.812782	1.20988	0.380022	-1.46026
chr12:6309481-6347437	CD9	-0.232968	-0.585905	0.286008	0.76683		-1.01846	-0.40743	-1.21547	0.259198
chr20:30252260-30311757	BCL2L1	0.0927468	0.848694	-0.37029	-0.363254		0.34762	-0.744072	1.77786	-0.506459
chr2:85621741-85641197	CAPG	0.432987	-0.0850311	-0.540198	0.291258		-0.946957	-0.531139	0.785381	0.206879
chr14:90863326-90874619	CALM1	0.340104	-0.0455144	0.497674	-0.983777		-0.218291	-0.129811	-1.55252	-1.25386
chr5:172741725-172756506	STC2	0.348158	0.166742	-0.695768	-0.0565514		-0.678545	-0.489259	0.273617	0.694462
chr10:127512102-127574041	BCCIP	-0.0626115	0.102859	0.154973	-0.664445		1.29732	0.968686	0.124823	0.102392
chr6:31826828-31830709	NEU1	0.16628	-0.320718	-0.79686	0.110281		-0.663371	0.239427	0.488381	1.60728
chr7:50657758-50861159	GRB10	0.435812	-0.872295	-0.916628	0.410732		-3.3944	-2.00163	-1.71635	-4.54371
chr12:53491435-53496149	IGFBP6	0.102691	-0.644503	-1.13412	0.0691857		-1.93974	-2.20032	-2.04437	-0.913001
chr11:69455872-69469242	CCND1	0.473436	0.283306	-0.864208	-1.75459		-0.846034	-0.527358	0.209687	-0.590894
chr5:19473154-19988353	CDH18				2.21921					2.28953
chr17:72199794-72206019	RPL38	-0.25853	-0.109387	-0.181393	0.497965		0.461364	0.227917	0.893851	1.13253
chr20:60962120-60963576	RPS21	-0.352148	-0.239989	-0.0923286	0.581701		0.285313	0.476028	0.905585	1.13881
chr8:42032235-42065194	PLAT	-0.56082	-0.0192541	0.290185	-0.0316425		-0.946509	-0.482893	-0.808851	-0.710381
chr8:29190578-29208267	DUSP4	-0.0314049	-0.173964	0.0232032	-0.302042		0.50908	1.11846	0.124072	0.965282
chr1:76190042-76229355	ACADM	-0.698876	-0.220028	0.687361	-0.283397		0.926531	-0.106377	-2.22985	-0.579908
chr1:150768683-150780917	CTSK	-0.269684	-1.1051	-0.438068	1.26835		-0.685761			1.65562
chr10:124913759-124924886	BUB3	-0.0837753	0.0532777	-0.163239	-0.498644		1.01	0.693784	0.308117	0.604266
chr12:15773074-15942510	EPS8	-0.407563	-0.0321444	-0.402064	0.0682721		1.12089	1.49162	1.07904	-0.773316
chr17:74561460-74582145	ST6GALNAC2	-1.0222	-0.614265	-0.439411	1.18573		-0.938633	-1.56042	0.157966	-0.134193
chr17:40699713-40707232	HSD17B1	-0.570659	-0.180191	-0.347456	0.153491		-1.8227	-2.6634	-1.30168	-1.58864
chr11:75110534-75133345	RPS3	-0.772503	-0.497485	-0.0449354	0.355275		0.699683	0.70791	0.873231	1.32108
chr19:12902309-12904125	JUNB	-0.0859826	-0.490789	-0.792563	0.382087		1.08508	0.191382	1.00837	0.102283
chr9:114659106-114697651	UGCG	-0.492544	-0.903004	-0.0170132	0.134144		0.394772	0.435035	-0.946252	-0.488882
chr12:13349601-13369811	EMP1	0.173121	-0.395027	-0.52651	-0.591368		-0.714396	-0.479418	-1.81836	-0.145972
chr2:113531491-113542971	IL1A	-0.929397	-0.541835	-0.500966	0.441671		0.664399	-0.325945	0.325681	-1.6283
chr17:38599675-38613982	IGFBP4	0.261665	-0.401324	-0.770283	-1.04601		-1.31971	-1.12557	-1.06862	-0.945151
chr15:63334837-63364116	TPM1	0.360797	-0.740224	-0.882936	-0.726594		-0.834921	-0.349994	-1.40535	-1.29353
chr9:124030379-124132582	GSN	-0.341793	-0.878241	-0.877196	0.0623747		-0.85054	0.0100866	1.38859	0.874323
chrX:153759587-153793261	G6PD	0.0596439	-0.127157	-0.571004	-1.41632		-0.243283	-0.349141	0.0458157	0.461782
chr17:57970406-58027906	RPS6KB1	-0.897749	-0.198216	0.0126368	-1.2601		1.66699	0.83086	0.194253	1.49237
chr8:128748314-128753680	MYC	-1.28678	-1.0223	-0.392783	0.157615		1.3746	1.11297	0.37771	0.229151
chr19:55897299-55903451	RPL28	-1.38288	-1.2268	-0.497661	0.17932		1.21003	1.26262	1.07816	1.66249
chr22:38201113-38203443	H1F0	-0.992447	-1.66881	-1.59686	1.2043		-2.38346	-0.413623	-0.627203	-1.81119
chr15:82821160-82824865	RPS17	-0.696678	-2.18877	-1.42185	0.575199		0.275123	1.88679	-5	2.57241
chr5:131817300-131826465	IRF1	-0.134385	-0.277461	-0.151924	-0.141769		-1.38073	-0.117912	2.40572	-1.20704
chr3:149086804-149095568	TM4SF1	-0.0583335	-0.538485	-0.292264	-0.174708		-0.681755	-0.545332	-0.64256	-1.11737
chr20:49126890-49253426	PTPN1	-0.237832	-0.196042	-0.126004	-0.716106		0.642527	0.541267	0.828713	0.153083
chr8:103661004-103667983	KLF10	-0.191049	-0.584488	-0.447592	-0.122135		-0.131814	0.260909	-0.416958	-1.65267
chr10:8095715-8117164	GATA3	-0.0877324	-0.342153	-0.801068	-0.192558		-3.39549	-1.94761		0.270749
chr11:65729159-65747607	SART1	-0.381013	-0.500749	-0.166739	-0.395548		0.873172	1.04596	0.540847	0.181973
chr17:80200536-80231594	CSNK1D	-0.122483	-0.136169	-0.617154	-0.650611		0.0364257	-0.0845833	0.441186	0.047915
chr14:23033806-23058143	DAD1	-0.319163	-0.41788	-0.440105	-0.503762		0.701429	0.713519	0.765824	1.11946
chr14:69254371-69262960	ZFP36L1	-0.435318	-0.870624	-0.424664	-0.0731755		0.141453	0.356518	-0.481778	-0.996403
chr5:151040656-151066615	SPARC	-0.303182	-0.475595	-0.41145	-0.636536		-1.02159	-0.799085	-1.03692	-0.201869
chr1:1981908-2144159	PRKCZ	-0.522083	-0.0887133	-1.17273	-0.242186		-2.39336	-2.37631	2.64011	-5.3809
chr19:36630917-36641255	CAPNS1	-0.122946	-0.575805	-0.753518	-0.850212		-0.72504	-0.768347	-0.0855782	-0.389555
chr11:128328655-128457453	ETS1	-0.989809	-0.192801	-0.610874	-0.538141		0.932386	0.0277438	2.88525	-0.706961
chr11:1490684-1785501	CTSD	-0.370806	-0.431469	-1.04529	-0.535022		-0.0403597	0.0904378	0.560913	1.64991
chr1:156052368-156110011	LMNA	-0.409609	-0.710083	-0.534327	-0.805492		-0.343547	-0.0618305	-0.240631	0.454042
chr10:79550546-79686351	DLG5	-0.903183	-0.782807	-0.466934	-0.66041		0.895591	1.46783	-0.214156	1.20774
chr16:87863511-87903100	SLC7A5	-0.837385	-0.611074	-0.722942	-0.752734		0.108631	-0.586375	-1.66311	-0.443494
chr20:44441254-44445596	UBE2C	-0.447213	-0.60053	-0.0556316	-1.9768		0.719991	1.28721	-0.219215	1.28813
chr12:6437922-6451283	TNFRSF1A	-0.554504	-0.891855	-0.939641	-0.844998		0.149284	0.519607	0.324902	0.600508
chr1:45205489-45233438	KIF2C	-0.302936	-0.412641	-0.307333	-2.3569		0.258885	0.540104	0.349696	1.94468
chr20:43953928-43977064	SDC4	-0.86056	-1.06473	-1.20297	-0.253751		-0.442623	-0.746975	-0.486439	0.254724
chr17:40811265-40819024	TUBG2	-1.18661	-1.18967	-0.799099	-0.237306		-0.436328	-0.152891	-0.0112895	0.207101
chr6:33540236-33548071	BAK1	-0.585645	-0.881807	-0.885231	-1.09029		0.0877949	0.424093	-1.53249	-0.483542
chr1:206858359-206907630	MAPKAPK2	-0.631552	-0.622102	-1.26848	-1.05517		0.147425	-0.0396504	0.53409	-0.690662
chr2:113587325-113594490	IL1B	-1.47005	-1.06696	-0.364042	-0.708125		2.14801	1.51505	0.391075	0.621165
chr17:17584786-17740350	SREBF1	-1.02535	-0.716211	-0.729126	-1.22993		0.204631	0.245888	0.505332	0.471056
chr17:37844392-37884915	ERBB2	-1.04211	-1.06214	-1.1022	-0.684283		0.12591	-0.124259	0.568791	0.214967
chr16:78133326-79246564	WWOX	-0.133119	-0.765338	-0.739326	-2.46347		-0.958709	-0.678427	0.634882	2.26895
chr16:56463047-56485262	NUDT21	-1.50166	-0.950534	-0.727273	-1.30491		0.807916	1.06039	-0.364371	1.41683
chr12:125262171-125348519	SCARB1	-1.03372	-0.467388	-1.09612	-1.95202		0.523259	-0.161497	0.262783	-0.0828375
chr17:70117160-70122560	SOX9	-0.797165	-0.659524	-1.33759	-1.79444		-0.532275	-0.27321	0.11402	-0.255299
chr19:39616419-39670046	PAK4	-1.21072	-0.901799	-1.38977	-1.65691		0.0229821	0.598019	1.86154	1.39457
chr3:124480810-124606439	ITGB5	-0.717882	-1.212	-1.27144	-1.96162		-0.489515	-0.5775	-0.682768	-0.426841
chr19:38755071-38783254	SPINT2	-1.86787	-2.48497	-1.00035	-0.27888		1.43562	2.00524	0.978327	1.277
chr7:100770369-100782547	SERPINE1	-0.277154	-1.74075	-1.94207	-2.05181		0.232781	0.571581	0.13916	0.45451
chr5:137801180-137805004	EGR1	-2.50593	-2.0507	-1.68311	-0.397146		-1.03706	-1.59923	-0.53026	-1.79027
chr5:150480266-150537443	ANXA6	-0.932497	-1.49421	-2.105	-2.5521		-3.28022	-2.81949	-1.00482	-2.12738
chr7:48128283-48148330	UPP1	-2.72844	-2.591	-3.54301	-1.68654		-0.991177	-0.811712	0.370661	-3.11937
chr5:35048860-35230823	PRLR							3.92674
* Based on Hua et al., Cell, 2009, PMID: 19563758; Balmer and Blomhoff, J Lipid Res., 2002, PMID: 12401878
