# Supplementary material for: Tracing anti-cancer and cancer-promoting actions of all-trans retinoic acid in breast cancer to a RARa epigenetic mechanism of mammary epithelial cell fate
Source: Oncotarget. 2016 Nov 22;7(52):87064–80. doi: 10.18632/oncotarget.13500 (PMC5349971; doi:10.18632/oncotarget.13500)
Supplement: Supplementary file 4 [file oncotarget-07-87064-s004.xlsx]

## Sheet: Table S3
Table S3. Clusters of genes differentially modulated during 3D HME1-Ctrl and HME1-403 morphogenesis
Locus	Gene Symbol	Cluster #	RARA-target*
chr3:52002525-52008646	ABHD14B	1
chr3:100467996-100712348	ABI3BP	1
chr4:185676748-185747215	ACSL1	1
chr1:27860584-27930692	AHDC1	1
chr14:105403498-105444694	AHNAK2	1
chr1:155916275-155948336	ARHGEF2	1
chr5:72921982-73237818	ARHGEF28	1
chr7:97481428-97501854	ASNS	1
chr1:212738675-212794119	ATF3	1
chrX:102564273-102565974	BEX2	1
chr10:133781189-133795438	BNIP3	1
chr1:207191865-207206101	C1orf116	1
chr11:3022151-3078681	CARS	1
chr21:44473220-44496472	CBS	1	YES
chr19:46913585-46917037	CCDC8	1
chr22:37956470-37965410	CDC42EP1	1
chr9:21967137-21994577	CDKN2A	1
chr15:41245635-41248717	CHAC1	1
chr14:95648275-95786245	CLMN	1
chr9:124329398-124547809	DAB2IP	1
chr19:11309968-11373168	DOCK6	1
chr9:140004743-140009200	DPP7	1
chr2:56093096-56151298	EFEMP1	1
chr5:137801180-137805004	EGR1	1	YES
chr8:37887847-37917883	EIF4EBP1	1
chr11:94822973-94865815	ENDOD1	1
chr12:7023613-7032859	ENO2	1
chr1:8058720-8086393	ERRFI1	1
chr22:45898718-45997034	FBLN1	1
chr14:75745480-75748937	FOS	1	YES
chr17:42634811-42638630	FZD2	1
chr1:68150856-68154021	GADD45A	1
chr19:18496967-18499986	GDF15	1
chr3:10290176-10335133	GHRL	1
chr13:20761603-20767114	GJB2	1
chr16:46918307-46965201	GPT2	1
chr22:38201113-38203443	H1F0	1	YES
chr3:129033613-129043412	H1FX	1
chr17:42154120-42201014	HDAC5	1
chr1:24128366-24151949	HMGCL	1
chr17:40699713-40707232	HSD17B1	1	YES
chr1:154377668-154441999	IL6R	1
chr2:233925035-234116549	INPP5D	1
chr10:106069453-106098251	ITPRIP	1
chr20:10618331-10654694	JAG1	1
chr22:45588060-45642406	KIAA0930	1
chr10:23983674-24836772	KIAA1217	1
chr20:16252748-16554100	KIF16B	1
chr1:148928266-148953054	LOC645166	1
chr8:23154006-23261722	LOXL2	1
chr12:57522281-57607125	LRP1	1
chr11:1874199-1913495	LSP1	1
chr1:17300998-17308081	MFAP2	1
chr20:26167654-26190583	MIR663A	1
chr14:23305792-23316803	MMP14	1
chr2:74425689-74442426	MTHFD2	1
chr19:54369610-54379689	MYADM	1
chr19:13106555-13209611	NFIX	1
chr12:96043030-96184536	NTN4	1
chr14:24563400-24573339	PCK2	1
chr5:131593350-131609147	PDLIM4	1
chr1:120254418-120286849	PHGDH	1
chr10:75669726-75682535	PLAU	1
chr11:67085300-67159158	POLD4	1
chr19:49375648-49379319	PPP1R15A	1
chr11:82535408-82611557	PRCP	1
chr20:4666796-4682234	PRNP	1
chr9:80912019-80945009	PSAT1	1
chr18:43563501-43652250	PSTPIP2	1
chr1:186640943-186649559	PTGS2	1
chr1:43996503-44089343	PTPRF	1
chr14:51371934-51411248	PYGL	1
chr16:67757004-67840555	RANBP10	1
chr5:175953699-175964421	RNF44	1
chr9:137029561-137029686	RNU6ATAC	1
chr11:124735304-124751370	ROBO3	1
chr15:82821160-82824865	RPS17	1	YES
chr17:55055467-55084129	SCPEP1	1
chr20:43953928-43977064	SDC4	1	YES
chr1:28585962-28609004	SESN2	1
chr4:2794749-2842823	SH3BP2	1
chr19:47278139-47291842	SLC1A5	1
chr5:168088737-168728133	SLIT3	1
chr14:95999248-96001209	SNHG10	1
chr19:38755071-38783254	SPINT2	1	YES
chr11:61281187-61348436	SYT7	1
chr11:1854747-1858753	SYT8	1
chr1:218517537-218617961	TGFB2	1
chr3:149086804-149095568	TM4SF1	1	YES
chrX:12993196-12995346	TMSB4X	1
chr11:44785975-44972857	TP53I11	1
chr6:83071944-83077133	TPBG	1
chr20:361307-378203	TRIB3	1
chrX:106956451-107019017	TSC22D3	1
chr12:3179797-3395730	TSPAN9	1
chr1:145438461-145442628	TXNIP	1
chr7:48128283-48148330	UPP1	1	YES
chr6:43737945-43754223	VEGFA	1
chr22:29190547-29196560	XBP1	1
chr12:64798147-64844913	XPOT	1
chr12:77157853-77247638	ZDHHC17	1
chr20:25654850-25677469	ZNF337	1
chr5:123972609-124081374	ZNF608	1
chr5:156904311-157003525	ADAM19	2
chr21:28208605-28217728	ADAMTS1	2
chr5:64444562-64777757	ADAMTS6	2
chr3:52232009-52248343	ALAS1	2
chr19:8429010-8503949	ANGPTL4	2
chr5:150480266-150537443	ANXA6	2	YES
chr10:24872537-25012670	ARHGAP21	2
chr17:36584719-36668628	ARHGAP23	2
chr22:51061181-51066601	ARSA	2
chr7:65540775-65558329	ASL	2
chr1:17312450-17338423	ATP13A2	2
chr7:69063904-70257885	AUTS2	2
chr6:33540236-33548071	BAK1	2	YES
chr5:17130136-17276954	BASP1	2
chr3:5021096-5026865	BHLHE40	2
chr12:52463757-52471279	C12orf44	2
chr19:4657556-4670415	C19orf10	2
chr6:34214156-34216904	C6orf1	2
chr7:135347220-135361160	C7orf73	2
chr19:36630917-36641255	CAPNS1	2	YES
chr18:57098170-57365347	CCBE1	2
chr10:35535952-35860847	CCNY	2
chr11:65082098-65089906	CDC42EP2	2
chr20:59827481-60515673	CDH4	2
chr13:110801309-110959496	COL4A1	2
chr13:110959613-111165373	COL4A2	2
chr11:67205517-67211292	CORO1B	2
chr19:4675241-4723855	DPP9	2
chr1:159750758-159752334	DUSP23	2
chr2:71680743-71913896	DYSF	2
chr1:21543739-21672034	ECE1	2
chr11:44117098-44266980	EXT2	2
chr3:184053716-184079439	FAM131A	2
chr17:79780292-79791344	FAM195B	2
chr8:124194751-124222401	FAM83A	2
chr15:38746284-38778466	FAM98B	2
chr2:163027199-163100045	FAP	2
chr15:48700502-48937985	FBN1	2
chr7:5515427-5553399	FBXL18	2
chr19:39432041-39466380	FBXO17	2
chr19:2476122-2481074	GADD45B	2
chr19:14588570-14607005	GIPC1	2
chr2:241374308-241407500	GPC1	2
chr15:40091222-40213093	GPR176	2
chr9:99212413-99253618	HABP4	2
chr6:27100813-27101314	HIST1H2AG	2
chr6:34204576-34214010	HMGA1	2
chr22:35777059-35790207	HMOX1	2
chr19:19040009-19052041	HOMER3	2
chr17:46620018-46622393	HOXB2	2
chr17:38599675-38613982	IGFBP4	2	YES
chr12:53491435-53496149	IGFBP6	2	YES
chr3:124480810-124606439	ITGB5	2	YES
chr10:78629358-79397577	KCNMA1	2
chr22:37447778-37459430	KCTD17	2
chr12:52626356-52642710	KRT7	2	YES
chr12:6937571-6949018	LEPREL2	2
chr22:30636435-30642840	LIF	2
chr21:47608359-47648738	LSS	2
chr14:74964885-75079034	LTBP2	2
chr5:71403022-71505397	MAP1B	2
chr1:206858359-206907630	MAPKAPK2	2	YES
chr2:8996700-9143886	MBOAT2	2
chr3:127407904-127542156	MGLL	2
chr10:131265453-131565783	MGMT	2
chr6:109765265-109777190	MICAL1	2
chr17:57918476-57919690	MIR21	2
chr17:60704761-60770962	MRC2	2
chr16:56651372-56652730	MT1L	2
chr16:88718344-88729503	MVD	2
chr17:1367479-1396001	MYO1C	2
chr19:14676889-14682889	NDUFB7	2
chr18:55711609-56068772	NEDD4L	2
chr11:114166534-114195035	NNMT	2
chr11:131240370-132206716	NTM	2
chr12:122064454-122079946	ORAI1	2
chr22:31090792-31303811	OSBP2	2
chr11:72287182-72385497	PDE2A	2
chr5:176910394-176924602	PDLIM7	2
chr10:3109711-3215033	PFKP	2
chr12:76419226-76425556	PHLDA1	2
chr11:118477212-118550381	PHLDB1	2
chr16:88772890-88851394	PIEZO1	2
chr19:14544165-14582679	PKN1	2
chr19:44150008-44174498	PLAUR	2
chr20:56223447-56286592	PMEPA1	2
chr19:55741146-55770038	PPP6R1	2
chr17:40554466-40575338	PTRF	2
chr9:130469270-130478031	PTRH1	2
chr19:45349392-45392485	PVRL2	2
chr2:1635654-1748675	PXDN	2
chr2:204298257-204400105	RAPH1	2
chr17:38465422-38513898	RARA	2	YES
chr9:35489821-35563896	RUSC2	2
chr8:27491576-27534286	SCARA3	2
chr22:30792929-30821550	SEC14L2	2
chr3:127771147-127790529	SEC61A1	2
chr7:100770369-100782547	SERPINE1	2	YES
chr2:224839761-224904052	SERPINE2	2
chr19:40928406-40931932	SERTAD1	2
chr4:8200990-8243688	SH3TC1	2
chr19:38397857-38720335	SIPA1L3	2
chr22:31031792-31043862	SLC35E4	2
chr11:47430045-47438119	SLC39A13	2
chr19:44235092-44259142	SMG9	2
chr8:22409250-22433008	SORBS3	2
chr8:55370494-55373456	SOX17	2
chr17:70117160-70122560	SOX9	2	YES
chr5:151040656-151066615	SPARC	2	YES
chr15:39872663-39889668	THBS1	2
chr1:32042004-32053287	TINAGL1	2
chr17:72772621-72835922	TMEM104	2
chr1:33352097-33367015	TMEM54	2
chr15:63334837-63364116	TPM1	2	YES
chr22:38092994-38172835	TRIOBP	2
chr1:151512780-151556059	TUFT1	2
chr1:162531295-162570298	UAP1	2
chr10:99258767-99330960	UBTD1	2
chr19:46010687-46088122	VASP	2
chr5:82767492-82878122	VCAN	2
chr4:177604690-177713895	VEGFC	2
chr7:55538305-55640200	VOPP1	2
chr12:1726221-1756380	WNT5B	2
chr7:143078359-143220540	ZYX	2
chr1:179068461-179198819	ABL2	3
chr20:33462765-33515769	ACSS2	3
chr8:38854362-38962779	ADAM9	3
chr4:7755816-7941653	AFAP1	3
chr1:247002401-247095265	AHCTF1	3
chr12:47469489-47630444	AMIGO2	3
chr3:134074187-134093406	AMOTL2	3
chr4:80822770-80994477	ANTXR2	3
chr9:33624222-33625532	ANXA2P2	3
chr22:39410126-39416399	APOBEC3C	3
chrX:23851464-23926060	APOO	3
chr4:75310852-75320726	AREG	3
chr1:94634462-94713308	ARHGAP29	3
chr19:41725107-41767671	AXL	3
chr1:94027342-94312706	BCAR3	3
chr19:51300567-51307974	C19orf48	3
chr2:47387220-47403740	CALM2	3	YES
chr10:5566923-5568225	CALML3	3	YES
chr4:54874382-54930822	CHIC2	3
chr15:40763159-40765357	CHST14	3
chr1:95362506-95392735	CNN3	3
chr6:75794038-75915841	COL12A1	3
chr2:36582858-36778571	CRIM1	3
chr17:8128093-8151413	CTC1	3
chr1:86046443-86049648	CYR61	3
chr7:6201411-6312242	CYTH3	3
chr1:85784167-86044046	DDAH1	3
chr8:12940871-13372429	DLC1	3
chr10:22045476-22292650	DNAJC1	3
chr20:18568555-18744560	DTD1	3
chr17:35849903-35874440	DUSP14	3
chr10:112257624-112271304	DUSP5	3
chr14:102430864-102517135	DYNC1H1	3
chr1:15736390-15764326	EFHD2	3
chr1:16450772-16482582	EPHA2	3	YES
chr17:48610047-48621111	EPN3	3
chr10:5903616-5979582	FBXO18	3
chr11:35639427-35642421	FJX1	3
chr3:57994126-58167881	FLNB	3
chr7:100271362-100276792	GNB2	3
chr10:101156626-101190530	GOT1	3
chr12:14927269-14930936	H2AFJ	3
chr6:26033319-26033796	HIST1H2AB	3
chr6:26217147-26217711	HIST1H2AE	3
chr6:27106071-27114637	HIST1H2BK	3
chr6:27777841-27778314	HIST1H3H	3
chr1:228645807-228646259	HIST3H2BB	3
chr5:177631507-177659846	HNRNPAB	3
chr5:137890570-137911318	HSPA9	3
chr19:13261281-13265718	IER2	3	YES
chr16:27324775-27376127	IL4R	3
chr5:55230924-55290839	IL6ST	3
chr17:48133339-48170564	ITGA3	3
chr12:70760061-70828072	KCNMB4	3
chr13:77454303-77460540	KCTD12	3
chr10:3818187-3827473	KLF6	3
chr12:50569562-50677353	LIMA1	3
chr13:76192927-76434006	LMO7	3
chr9:113635378-113802858	LPAR1	3
chr10:72058654-72142565	LRRC20	3
chr3:37094116-37217851	LRRFIP2	3
chr17:42111617-42144987	LSM12	3
chr17:21187967-21218551	MAP2K3	3	YES
chr1:150546878-150552268	MCL1	3	YES
chr3:44155703-44159627	MIR138-1	3
chr2:101436612-101613287	NPAS2	3
chr1:161195832-161208000	NR1I3	3
chr8:31497267-32625630	NRG1	3
chr10:33466418-33623975	NRP1	3
chr12:104166080-104235083	NT5DC3	3
chr11:62559486-62572964	NXF1	3
chr6:71998356-72011978	OGFRL1	3
chr1:17575592-17610727	PADI3	3
chr11:93862038-93918764	PANX1	3
chr1:55505148-55530526	PCSK9	3
chr5:57749809-57755966	PLK2	3
chr1:45255543-45272957	PLK3	3
chr10:11865396-11936709	PROSER2	3
chr11:86511490-86522273	PRSS23	3
chr7:136912091-137028546	PTN	3
chr19:45147097-45169434	PVR	3
chr1:52373627-52456436	RAB3B	3
chr5:34656432-34832719	RAI14	3
chr12:21590537-21654603	RECQL	3
chr5:98104539-98132198	RGMB	3
chr1:113243729-113250025	RHOC	3	YES
chr19:23945815-24010919	RPSAP58	3
chr1:109642814-109643234	SCARNA2	3
chr1:31882411-31907527	SERINC2	3
chr4:52886860-52904485	SGCB	3
chr1:21046220-21059133	SH2D5	3
chr4:170015406-170192249	SH3RF1	3
chr8:23386362-23431798	SLC25A37	3
chr11:62623483-62656383	SLC3A2	3
chr16:87863511-87903100	SLC7A5	3	YES
chr2:40144773-40739575	SLC8A1	3
chr11:75110534-75133345	SNORD15A	3
chr14:55493843-55516206	SOCS4	3
chr2:201170603-201346986	SPATS2L	3
chr1:9352940-9429590	SPSB1	3
chr1:159887902-159895284	TAGLN2	3
chr5:33440801-33468196	TARS	3
chr5:1253286-1295162	TERT	3
chr15:71407868-72075722	THSD4	3
chr3:12775024-12801024	TMEM40	3
chr16:3070312-3072453	TNFRSF12A	3
chr6:52362199-52441863	TRAM2	3
chr4:99391515-99579812	TSPAN5	3
chr3:52262625-52273183	TWF2	3
chr12:95611497-95696567	VEZT	3
chr12:123349874-123380712	VPS37B	3
chr2:29117507-29171082	WDR43	3
chr3:149235021-149421060	WWTR1	3
chr10:180404-300577	ZMYND11	3
chr5:148206155-148226074	ADRB2	4
chr15:101420008-101456830	ALDH1A3	4
chr17:19641291-19651746	ALDH3A1	4
chr3:57557087-57583215	ARF4	4	YES
chr19:751145-764318	C19orf21	4
chr2:11273178-11286916	C2orf50	4
chr5:147272270-147286101	C5orf46	4
chr8:86376130-86393721	CA2	4
chr19:48532639-48547311	CABP5	4
chr16:8946800-8962863	CARHSP1	4
chrX:135730335-135742549	CD40LG	4
chr17:37617738-37704252	CDK12	4
chr12:123745516-123756863	CDK2AP1	4
chr10:59951277-60049019	CISD1	4
chr21:36041687-36090519	CLIC6	4
chr10:35415768-35501886	CREM	4
chr10:35297478-35379570	CUL2	4
chr4:74735108-74737019	CXCL1	4
chrX:27764925-27766938	DCAF8L2	4
chr11:108535815-108811743	DDX10	4
chr9:139216997-139221779	DKFZP434A062	4
chr2:172964165-172967478	DLX2	4
chr2:183580748-183644750	DNAJC10	4
chr18:67068283-67516322	DOK6	4
chr4:190988866-190990406	DUX2	4
chr19:50970044-50986608	EMC10	4
chr1:26485510-26489119	FAM110D	4
chr15:98980390-99057611	FAM169B	4
chr11:47608229-47610746	FAM180B	4
chr11:128556429-128683162	FLI1	4
chr7:93551015-93555826	GNG11	4
chr6:47624325-47665533	GPR111	4
chr1:6307405-6321035	GPR153	4
chr12:66151797-66360071	HMGA2	4
chr6:31783290-31785721	HSPA1A	4	YES
chr20:30193085-30209720	ID1	4	YES
chr1:23884420-23886285	ID3	4	YES
chr7:23349825-23509995	IGF2BP3	4
chrX:117861558-117928496	IL13RA1	4
chrX:114238536-114253535	IL13RA2	4
chr4:74606222-74609433	IL8	4
chr15:74466086-74469212	ISLR	4
chr18:60994970-61034506	KDSR	4
chr14:106383837-106398502	KIAA0125	4
chr10:91461366-91534700	KIF20B	4
chr10:32297937-32345371	KIF5B	4
chr3:42977833-42984283	KRBOX1	4
chrX:153126970-153151638	L1CAM	4
chr6:35773070-35791852	LHFPL5	4
chr6:144164507-144184943	LTV1	4
chr19:13209841-13213974	LYL1	4
chr18:13882042-13915535	MC2R	4
chr6:52128809-52149679	MCM3	4
chr3:168801286-169382395	MECOM	4
chr11:102654406-102714342	MMP1	4
chrX:43808023-43832921	NDP	4
chr19:46442770-46476776	NOVA2	4
chr16:69743303-69760533	NQO1	4	YES
chr4:30722029-31148423	PCDH7	4
chr16:66914382-66925002	PDP2	4
chr5:41307047-41510730	PLCXD3	4
chrX:7866803-7895780	PNPLA4	4
chrX:131337051-131353508	RAP2C	4
chr14:73525220-73590547	RBM25	4
chr1:68857761-68924198	RPE65	4
chr16:28303839-28335170	SBK1	4
chr15:32933869-32989298	SCG5	4
chr5:149340299-149366963	SLC26A2	4
chr16:2076868-2089035	SLC9A3R2	4
chr15:59171243-59225852	SLTM	4
chr8:82711817-82754809	SNX16	4
chr2:231090444-231177930	SP140	4
chr21:47581061-47604689	SPATC1L	4
chr20:62172162-62178857	SRMS	4
chr22:37602244-37608353	SSTR3	4
chr5:149980641-150038792	SYNPO	4
chr1:210074274-210337633	SYT14	4
chr19:49838676-49865714	TEAD2	4
chrX:153485202-153523564	TEX28	4
chr3:195776152-195809032	TFRC	4
chr17:16842397-16875402	TNFRSF13B	4
chr3:133319448-133380813	TOPBP1	4
chr6:41157551-41168925	TREML2	4
chr18:77732866-77748560	TXNL4A	4
chr10:135043777-135045062	UTF1	4
chr2:31557177-31637644	XDH	4
chr10:101542416-101612412	ABCC2	5	YES
chr12:21950323-22089628	ABCC9	5
chr21:43619798-43717542	ABCG1	5	YES
chr10:124768428-124817806	ACADSB	5
chr5:159343739-159400017	ADRA1B	5
chr10:5005453-5020158	AKR1C1	5
chr10:5029967-5060225	AKR1C2	5
chr13:19408542-19446109	ANKRD20A9P	5
chr1:150237514-150241609	APH1A	5
chr12:50355278-50359465	AQP5	5
chr2:152657479-152685009	ARL5A	5
chrX:100870107-100872991	ARMCX6	5
chr9:119187503-120177317	ASTN2	5
chr2:170336005-170363165	BBS5	5
chr14:96671134-96710702	BDKRB2	5
chr11:102217912-102249401	BIRC2	5
chr1:156262476-156265480	C1orf85	5
chr19:6677845-6720662	C3	5
chr11:64107689-64125006	CCDC88B	5
chr16:66942024-66952887	CDH16	5
chr10:73156690-73575704	CDH23	5
chr22:24105207-24110141	CHCHD10	5
chr12:10004967-10022458	CLEC2B	5
chr17:48261456-48279000	COL1A1	5
chr9:105757592-105780770	CYLC2	5
chr19:15619335-15663128	CYP4F22	5
chr12:91539034-91576806	DCN	5
chrX:41192636-41209529	DDX3X	5
chr2:32248971-32265659	DPY30	5
chr11:637304-640705	DRD4	5
chr19:4229539-4237524	EBI3	5
chr2:46524540-46613842	EPAS1	5
chr4:75230859-75254477	EREG	5
chr20:13694968-13765579	ESF1	5
chr3:54156692-55108584	ESRG	5
chr5:169064250-169510386	FAM196B	5
chr19:49468565-49470136	FTL	5
chr10:5807185-5855512	GDI2	5
chr1:235491752-235507844	GGPS1	5
chr5:95149552-95158577	GLRX	5
chr10:88809958-88854776	GLUD1	5
chr14:91698872-91730914	GPR68	5
chr17:72427666-72443568	GPRC5C	5
chr1:110198697-110208123	GSTM4	5	YES
chr19:36393381-36395173	HCST	5
chr7:18126571-19036992	HDAC9	5
chr3:108021331-108097126	HHLA2	5
chr1:70820492-70833705	HHLA3	5
chr5:137087072-137090039	HNRNPA0	5	YES
chr8:21971629-21988639	HR	5
chr10:124221040-124274426	HTRA1	5
chr1:146310551-146334210	HYDIN2	5
chr19:18284578-18288927	IFI30	5
chr22:25714223-25716193	IGLL3P	5
chr2:187454789-187545630	ITGAV	5
chr16:87635440-87732408	JPH3	5
chr11:2466220-2870340	KCNQ1OT1	5
chr19:18367905-18385366	KIAA1683	5
chr2:143635194-143799885	KYNU	5
chr9:27948081-29213098	LINGO2	5
chr17:62745779-62778117	LOC146880	5
chr15:21932513-21940739	LOC646214	5
chr1:116654375-116677861	MAB21L3	5
chr18:32556891-32723432	MAPRE2	5
chr13:103532448-103548383	METTL21EP	5
chr12:16500075-16530123	MGST1	5
chr3:39509069-39567857	MOBP	5
chr11:118100335-118123011	MPZL3	5
chr16:447163-450754	NME4	5
chr1:169075946-169337186	NME7	5
chr7:100081549-100092424	NYAP1	5
chr1:86812506-86862025	ODF2L	5
chr10:15085894-15115851	OLAH	5
chrX:67262185-67653299	OPHN1	5
chr2:148602569-149271044	ORC4	5
chr9:69080243-69147854	PGM5P2	5
chr20:43803539-43805185	PI3	5
chr17:6354582-6459877	PITPNM3	5
chr1:186798031-186958113	PLA2G4A	5
chr7:44111666-44122129	POLM	5
chr2:170440849-170494271	PPIG	5
chr9:132427919-132484951	PRRX2	5
chr16:31142753-31147151	PRSS8	5
chr2:113931559-113960677	PSD4	5
chr9:132500614-132515344	PTGES	5
chr7:102105389-102389073	RASA4	5
chr19:3769088-3772219	RAX2	5
chr8:30239634-30430519	RBPMS	5
chr1:51701944-51739119	RNF11	5
chr1:228675067-228683889	RNF187	5
chr12:13028410-13029070	RPL13AP20	5
chr17:80278899-80291921	SECTM1	5
chr1:156119734-156147542	SEMA4A	5
chr2:223289321-223423617	SGPP2	5
chr16:12995476-13334273	SHISA9	5
chr11:26688565-26743574	SLC5A12	5
chr13:88324869-88331870	SLITRK5	5
chr15:50999736-51057910	SPPL2A	5
chr3:169482397-169482848	TERC	5
chr5:135364583-135399507	TGFBI	5
chr3:171561138-171577108	TMEM212	5
chr14:77648101-77725838	TMEM63C	5
chr6:138144806-138204583	TNFAIP3	5
chr17:15531279-15586460	TRIM16	5
chr11:119981991-120008863	TRIM29	5
chr9:139971952-139978990	UAP1L1	5
chr2:181845111-181928160	UBE2E3	5
chr4:39529458-39640573	UGDH-AS1	5
chr4:115519610-115598202	UGT8	5
chr1:16133656-16134194	UQCRHL	5
chr1:29063132-29096297	YTHDF2	5
chr7:75956107-75988342	YWHAG	5
chr2:98330030-98356323	ZAP70	5
chr13:21872263-22033508	ZDHHC20	5
chr4:2271274-2420370	ZFYVE28	5
chr2:215796265-216003274	ABCA12	6
chr10:116190857-116444414	ABLIM1	6
chr14:105190530-105213650	ADSSL1	6
chr12:112204690-112247789	ALDH2	6
chr10:73855789-73995618	ANAPC16	6
chr3:195283752-195311076	APOD	6	YES
chr9:133320093-133376661	ASS1	6
chr19:12863406-12869271	BEST2	6
chrX:79924986-80065318	BRWD3	6
chr1:184356149-184598155	C1orf21	6
chr17:77806954-77813213	CBX4	6
chr6:74405507-74538041	CD109	6
chr8:48649475-48650726	CEBPD	6
chr6:139693391-139695787	CITED2	6	YES
chr2:201715624-201729467	CLK1	6
chr11:122940296-123066056	CLMP	6
chr5:85913720-85916782	COX7C	6
chr3:122043922-122060815	CSTA	6
chr13:35516423-36705514	DCLK1	6
chr22:18893735-18899601	DGCR6	6
chr19:39306061-39322497	ECH1	6
chr1:155100348-155107386	EFNA1	6	YES
chr22:38245378-38284789	EIF3L	6
chr5:111496222-111498198	EPB41L4A-AS1	6
chr8:124510126-124560588	FBXO32	6
chr5:150632612-150649972	GM2A	6
chr19:12873816-12886434	HOOK2	6
chr4:175411327-175444067	HPGD	6
chr16:30996518-31000473	HSD3B7	6
chr1:22138757-22263750	HSPG2	6
chr6:137518619-137540567	IFNGR1	6
chrX:69353317-69386173	IGBP1	6
chr18:11981426-12030885	IMPA2	6
chr10:134350997-134596984	INPP5A	6
chr16:54317211-54333158	IRX3	6
chr14:105607112-105635161	JAG2	6
chr14:55595934-55612148	LGALS3	6
chr2:91805183-91848092	LOC654342	6
chr19:35739558-35759014	LSR	6
chrX:43514154-43606071	MAOA	6	YES
chr3:182733005-182817365	MCCC1	6
chr3:154797435-154901518	MME	6
chr16:55513080-55540586	MMP2	6
chr19:13875336-13885096	MRI1	6
chr17:22022436-22023991	MTRNR2L1	6
chrX:55207823-55208944	MTRNR2L10	6
chr11:10529433-10530723	MTRNR2L8	6
chr16:70695105-70719954	MTSS1L	6
chr10:111967296-112047123	MXI1	6
chr8:99202045-99306741	NIPAL2	6
chr9:139388881-139440238	NOTCH1	6
chr19:15270443-15311792	NOTCH3	6
chr6:24126413-24147757	NRSN1	6
chr4:4387982-4543775	NSG1	6
chr1:228391206-228566575	OBSCN	6
chr10:13142081-13180276	OPTN	6
chr1:247654369-247655711	OR2W5	6
chr8:145051319-145060635	PARP10	6
chr15:65550436-65579221	PARP16	6
chr11:45950869-46143050	PHF21A	6
chrX:106449861-106487473	PIH1D3	6
chr5:67511583-67597651	PIK3R1	6
chr17:17104308-17109646	PLD6	6
chr6:89790428-89794886	PNRC1	6
chr16:4932507-4987136	PPL	6
chr16:639356-679273	RAB40C	6
chr1:151778546-151804348	RORC	6
chr3:40498782-40515649	RPL14	6	YES
chr17:41150290-41154979	RPL27	6	YES
chr2:101618690-101767846	RPL31	6
chrX:118920468-118925606	RPL39	6
chr6:133135707-133138703	RPS12	6
chr19:1438362-1440494	RPS15	6
chr2:3622852-3628509	RPS7	6
chr11:18287807-18291523	SAA1	6
chr16:23194039-23228200	SCNN1G	6
chr10:102246396-102279595	SEC31B	6
chr11:94898675-94965705	SESN3	6
chr16:29882479-29910599	SEZ6L2	6
chr9:35649296-35650947	SIT1	6
chr1:153747767-153752725	SLC27A3	6
chrX:152953751-152962059	SLC6A8	6
chr6:86375493-86388480	SNHG5	6
chr6:160100138-160114362	SOD2	6	YES
chr20:60718821-60757566	SS18L1	6
chr6:44247896-44265458	TCTE1	6
chr1:92145899-92371559	TGFBR3	6
chr11:1859342-1862910	TNNI2	6
chr8:144391496-144442147	TOP1MT	6
chr9:35681989-35690053	TPM2	6	YES
chr17:41166621-41174459	VAT1	6
chr3:42530790-42579065	VIPR1	6
chr5:135416186-135416286	VTRNA2-1	6
chr19:7684410-7694439	XAB2	6
chrX:73012039-73072588	XIST	6
chr3:197236653-197300194	BDH1	7
chr3:52082936-52090461	DUSP7	7
chr16:741778-755825	FBXL16	7
chr11:118842416-118851995	FOXR1	7
chr22:36883232-36903148	FOXRED2	7
chr9:127213422-127239379	GPR144	7
chr20:42740336-42816218	JPH2	7
chr11:1490684-1785501	KRTAP5-1	7
chr20:60697095-60710434	LSM14B	7
chr17:43920721-44105699	MAPT	7
chr21:26884777-26979807	MRPL39	7
chr5:32227110-32313114	MTMR12	7
chr7:94285636-94299006	PEG10	7
chr1:204187978-204329057	PLEKHA6	7
chr7:121513158-121702090	PTPRZ1	7
chr6:7107829-7252213	RREB1	7
chr5:132149032-132152489	SOWAHA	7
chr17:3343305-3375142	SPATA22	7
chr22:24577439-24585076	SUSD2	7
chr17:57936840-57970306	TUBD1	7
chr1:100315552-100389579	AGL	8
chr17:7942357-7952453	ALOX15B	8
chr19:45409038-45412650	APOE	8
chr14:32546231-32628934	ARHGAP5	8
chr1:235330209-235491532	ARID4B	8
chr6:35704858-35716685	ARMC12	8
chr11:108093558-108239830	ATM	8
chrX:138808504-139014803	ATP11C	8
chrX:76760355-77041719	ATRX	8
chr16:66461199-66527432	BEAN1	8
chr12:107349480-107367875	C12orf23	8
chr1:112016603-112021134	C1orf162	8
chr1:150244784-150253335	C1orf54	8
chr3:143690639-143711210	C3orf58	8
chr15:63615729-63674075	CA12	8	YES
chr5:162864576-162872024	CCNG1	8
chr1:117057155-117113715	CD58	8
chr12:12870301-12875305	CDKN1B	8
chr1:47799468-47844512	CMPK1	8
chr15:49417470-49447854	COPS2	8
chr17:48046561-48052323	DLX4	8
chr8:95732102-95806076	DPY19L4	8
chr18:32073253-32471808	DTNA	8
chr4:141445311-141474924	ELMOD2	8
chr9:139941267-139948503	ENTPD2	8
chr13:47345388-47371367	ESD	8
chr9:140201347-140317714	EXD3	8
chr5:75699148-76003957	F2RL2	8
chr13:41129800-41240734	FOXO1	8
chr2:171673199-171717659	GAD1	8
chr2:109065576-109125854	GCC2	8
chr2:191745546-191830270	GLS	8
chr17:63005406-63052920	GNA13	8
chr10:33188509-33247293	ITGB1	8
chr12:105501491-105562906	KIAA1033	8
chr12:88886569-88974250	KITLG	8
chr13:73633141-73651680	KLF5	8	YES
chr19:54102884-54106751	LOC284379	8
chr1:82266081-82458107	LPHN2	8
chr4:86936185-87374333	MAPK10	8
chr13:97874549-98046376	MBNL2	8
chr12:51318533-51326300	METTL7A	8
chr7:135609442-135662204	MTPN	8
chr8:24808468-24814383	NEFL	8
chr3:139279022-139396885	NMNAT3	8
chr12:76745577-76953589	OSBPL8	8
chr15:69591293-69700025	PAQR5	8
chr6:138409641-138428660	PERP	8
chr22:50354142-50357720	PIM3	8
chr4:110631144-110651242	PLA2G12A	8
chr2:160788566-160919144	PLA2R1	8
chr10:71962585-71993190	PPA1	8
chr12:111157612-111180783	PPP1CC	8
chr1:153362506-153363664	S100A8	8	YES
chr1:153330315-153333503	S100A9	8
chr6:109307639-109415708	SESN1	8
chr12:46751007-46766645	SLC38A2	8
chr18:33688486-33709357	SLC39A6	8
chr12:85253266-85306608	SLC6A15	8
chr20:61273796-61303647	SLCO4A1	8
chr13:86366921-86373483	SLITRK6	8
chr20:43880878-43883206	SLPI	8
chr4:52917592-52969972	SPATA18	8
chr20:12989626-13147411	SPTLC3	8
chrX:123094339-123236505	STAG2	8
chr6:147162524-147711612	STXBP5	8
chrX:122734411-122866907	THOC2	8
chr12:88536072-88593664	TMTC3	8
chr18:66340924-66382353	TMX3	8
chr8:95907952-96071111	TP53INP1	8
chr8:71485260-71520694	TRAM1	8
chr6:41126243-41130924	TREM2	8
chr8:116420516-116681238	TRPS1	8
chr1:46769294-46782451	UQCRH	8
chr8:100008990-100889814	VPS13B	8
chr2:17721806-17837706	VSNL1	8
chr18:721591-813036	YES1	8
chr11:10874250-10879639	ZBED5	8
chr6:87865268-87973406	ZNF292	8
chr10:43084554-43134162	ZNF33B	8
chr15:35270540-35280501	ZNF770	8
chr17:40023167-40075284	ACLY	9
chr9:32384600-32451789	ACO1	9
chrX:23721776-23761410	ACOT9	9
chr2:223725719-223809333	ACSL3	9
chr2:114647498-114727820	ACTR3	9
chr7:36363758-36493403	ANLN	9
chr22:39473009-39483748	APOBEC3G	9
chr1:183595327-183605076	ARPC5	9
chr9:127631483-127639696	ARPC5L	9
chr16:67471916-67515089	ATP6V0D1	9
chr3:142168076-142297679	ATR	9	YES
chr7:43798271-43846942	BLVRA	9
chr2:111395098-111435684	BUB1	9
chr2:201676268-201688739	BZW1	9
chr15:40623598-40633201	C15orf52	9
chr14:90863326-90874619	CALM1	9	YES
chr7:128379345-128415844	CALU	9
chr1:40506254-40538322	CAP1	9
chr15:40886400-40954881	CASC5	9
chr5:68462836-68474081	CCNB1	9
chr22:42334739-42343148	CENPM	9
chr15:90773254-90777279	CIB1	9
chr7:129932973-129964020	CPA4	9
chr1:201452593-201476387	CSRP1	9	YES
chr6:132269316-132272518	CTGF	9
chr3:98433176-98620533	DCBLD2	9
chr1:55315299-55352921	DHCR24	9
chr11:71145454-71163238	DHCR7	9
chr10:54074040-54077417	DKK1	9
chr3:186288466-186303589	DNAJB11	9
chr5:146770370-146889619	DPYSL3	9
chr18:48494386-48514490	ELAC1	9
chr4:110970228-111119820	ELOVL6	9
chr16:10622278-10674539	EMP2	9
chr9:130577287-130617047	ENG	9
chr8:28480303-28611207	EXTL3	9
chr1:94988266-95007413	F3	9
chr11:58874657-58894888	FAM111B	9
chr10:5726788-5806899	FAM208B	9
chr7:192968-300740	FAM20C	9
chr17:80036207-80056277	FASN	9
chr8:38267980-38326547	FGFR1	9
chr5:92745064-93447404	FLJ42709	9
chr1:94348965-94375053	GCLM	9
chr10:1034342-1063708	GTPBP4	9
chr9:97136690-97223202	HIATL1	9
chr6:27114860-27115341	HIST1H2AH	9
chr6:26273203-26273640	HIST1H2BI	9
chr6:27093705-27100575	HIST1H2BJ	9
chr6:27773778-27775749	HIST1H2BL	9
chr6:26027123-26027480	HIST1H4B	9
chr5:43287571-43313614	HMGCS1	9
chr1:162760495-162782608	HSD17B7	9
chr5:132387525-132442143	HSPA4	9
chr13:31710739-31736201	HSPH1	9
chr15:90626602-90645708	IDH2	9
chr10:1064846-1095286	IDI1	9
chr7:155089400-155101947	INSIG1	9
chr2:173292313-173371289	ITGA6	9
chr19:44270663-44285716	KCNN4	9
chr6:33359312-33377699	KIFC1	9
chr15:40674921-40686489	KNSTRN	9
chr17:66031812-66042973	KPNA2	9
chr13:113951468-113977741	LAMP1	9
chr19:11200037-11244505	LDLR	9
chr18:47088426-47119278	LIPG	9
chr20:31407697-31438211	MAPRE1	9
chr10:13203553-13253106	MCM10	9
chr9:36572744-36677752	MELK	9
chr11:6701615-6704632	MRPL17	9
chr6:151186814-151423023	MTHFD1L	9
chr15:52484514-52587995	MYO5C	9
chr20:19997933-20014273	NAA20	9
chr16:47115430-47177936	NETO2	9
chr22:29999484-30094590	NF2	9
chr5:37289167-37371197	NUP155	9
chr16:56764016-56878861	NUP93	9
chr16:67862058-67905219	NUTF2	9
chr11:73977701-74022699	P4HA3	9
chr17:2496922-2588909	PAFAH1B1	9
chr2:101179414-101193201	PDCL3	9
chr2:10861774-10952960	PDIA6	9
chr1:10459084-10480570	PGD	9
chr18:9538296-9614605	PPP4R1	9
chr15:91509266-91537881	PRC1	9
chr11:47440319-47448024	PSMC3	9
chr2:231921577-232037540	PSMD1	9
chr17:30771480-30810337	PSMD11	9
chr1:117452522-117533412	PTGFRN	9
chr12:120532898-120554643	RAB35	9
chrX:16862774-16888549	RBBP7	9
chr10:6130948-6159422	RBM17	9
chr11:3848207-3862213	RHOG	9
chr2:3592559-3605940	RNASEH1	9
chr20:17594320-17663095	RRBP1	9
chr6:42989336-42997410	RRP36	9
chr10:16626265-16859491	RSU1	9
chr13:23902884-24007841	SACS	9
chr12:125262171-125348519	SCARB1	9	YES
chr10:102106771-102124746	SCD	9
chr10:13359434-13390298	SEPHS1	9
chr1:26126666-26144713	SEPN1	9
chr19:48281841-48300711	SEPW1	9
chr6:134490383-134639196	SGK1	9
chrX:73641243-73753764	SLC16A2	9
chr2:113403433-113421404	SLC20A1	9
chr9:136336215-136344276	SLC2A6	9
chr3:160117429-160152756	SMC4	9
chr11:6411643-6416228	SMPD1	9
chr20:2442280-2451499	SNRPB	9
chr2:70508504-70520987	SNRPG	9
chr4:177241049-177254649	SPCS3	9
chr17:74380689-74383941	SPHK1	9
chr8:126010719-126034525	SQLE	9
chr7:43622691-43666978	STK17A	9
chr6:35441373-35464861	TEAD3	9
chr7:93514708-93520303	TFPI2	9
chr5:177019212-177023099	TMED9	9
chr11:60681370-60690915	TMEM109	9
chr4:153545567-153601317	TMEM154	9
chr16:420775-432033	TMEM8A	9
chr17:31254927-31268667	TMEM98	9
chr1:179051111-179065133	TOR3A	9
chr20:5918485-5931185	TRMT6	9
chr11:122526397-122685187	UBASH3B	9
chr17:40925453-40931619	VPS25	9
chr22:42017256-42060052	XRCC6	9
chr20:43514343-43537161	YWHAB	9
chr11:57435473-57468659	ZDHHC5	9
chr14:74353317-74429815	ZNF410	9
chr19:21106058-21133503	ZNF85	9
chr11:113603904-113644485	ZW10	9
* Based on Hua et al., Cell, 2009, PMID: 19563758; Balmer and Blomhoff, J Lipid Res., 2002, PMID: 12401878
